# Supplementary material for: Bis[5-(2-amino-3-pyrid­yl)tetra­zolato]copper(II)
Source: Acta Crystallogr Sect E Struct Rep Online. 2009 Sep 5;65(Pt 10):m1160. doi: 10.1107/S1600536809034369 (PMC2970265; doi:10.1107/S1600536809034369)
Supplement: Supplementary file 2 [file e-65-m1160-Isup2.hkl]

# 
# h,k,l, Fc-squared, Fo-squared, sigma(Fo-squared) and status flag 
# 
data_I
_shelx_title ' 1 in P2(1)/c' 
_shelx_refln_list_code          4 
_shelx_F_calc_maximum      133.67 
_exptl_crystal_F_000       390.00 
_reflns_d_resolution_high  0.8116 
 
loop_ 
 _symmetry_equiv_pos_as_xyz 
 'x, y, z' 
 '-x, y+1/2, -z+1/2' 
 '-x, -y, -z' 
 'x, -y-1/2, z-1/2' 
 
_cell_length_a     6.6492 
_cell_length_b     7.9093 
_cell_length_c    13.5581 
_cell_angle_alpha  90.000 
_cell_angle_beta  100.692 
_cell_angle_gamma  90.000 
 
_shelx_F_squared_multiplier     1.000 
 
loop_ 
 _refln_index_h 
 _refln_index_k 
 _refln_index_l 
 _refln_F_squared_calc 
 _refln_F_squared_meas 
 _refln_F_squared_sigma 
 _refln_observed_status 
   5   0   0      414.86      428.66     18.01 o 
   6   0   0      676.19      703.25     28.24 o 
   7   0   0      287.96      285.84     14.53 o 
   8   0   0      154.42      174.94     11.25 o 
   1   1   0      378.87      392.54      6.95 o 
   2   1   0        5.62       16.78      1.30 o 
   3   1   0        1.83        5.14      1.16 o 
   4   1   0      100.10      125.43      6.55 o 
   5   1   0       11.75       12.28      2.86 o 
   6   1   0        2.70        6.55      3.07 o 
   7   1   0        0.13        4.69      5.52 o 
   8   1   0        9.18       10.30      3.17 o 
   0   2   0     2596.30     2688.18     65.76 o 
   1   2   0    17867.21    19982.83    303.33 o 
   2   2   0      681.77      647.54     11.60 o 
   3   2   0     1330.92     1306.09     32.99 o 
   4   2   0      746.52      610.32     16.64 o 
   5   2   0      161.22      132.43     10.54 o 
   6   2   0      671.28      620.59     25.17 o 
   7   2   0      444.44      475.72     20.87 o 
   1   3   0      249.75      255.09      8.64 o 
   2   3   0      124.27      106.66      4.51 o 
   3   3   0       76.44       52.25      2.11 o 
   4   3   0        3.76        6.19      1.12 o 
   5   3   0       31.09       36.22      3.48 o 
   6   3   0       45.31       45.36      3.54 o 
   7   3   0        9.01       15.96      4.50 o 
   0   4   0     1590.76     1450.60     36.53 o 
   1   4   0     2074.66     2039.32     35.91 o 
   2   4   0     4492.82     4709.73     72.26 o 
   3   4   0      155.42      151.04      3.32 o 
   4   4   0        7.77        7.61      2.06 o 
   5   4   0      912.36      865.05     23.72 o 
   6   4   0      240.82      226.10      8.61 o 
   7   4   0      125.60      131.97      9.41 o 
   1   5   0        7.43        3.31      1.06 o 
   2   5   0       20.83       26.73      1.58 o 
   3   5   0       48.51       54.96      2.06 o 
   4   5   0      104.94      114.18      5.21 o 
   5   5   0       48.28       39.61      4.22 o 
   6   5   0      180.29      165.64      7.31 o 
   0   6   0      879.57      984.42     25.97 o 
   1   6   0      924.97      930.30     17.49 o 
   2   6   0      546.22      508.47     10.27 o 
   3   6   0        2.34        2.12      1.61 o 
   4   6   0      418.35      396.39     16.87 o 
   5   6   0      272.14      265.05      7.91 o 
   6   6   0      108.17      103.12      6.80 o 
   1   7   0        2.24        5.93      2.08 o 
   2   7   0       19.36       20.98      2.31 o 
   3   7   0       82.06       78.75      4.15 o 
   4   7   0       60.39       67.49      3.91 o 
   5   7   0       29.49       22.90      2.75 o 
   0   8   0      252.29      227.73     12.28 o 
   1   8   0      353.80      353.11     11.86 o 
   2   8   0        1.71        3.41      1.85 o 
   3   8   0      200.99      220.62      7.08 o 
   4   8   0       60.43       64.92      9.00 o 
   1   9   0       72.43       78.59      6.24 o 
   2   9   0      137.82      137.29      6.87 o 
   3   9   0        5.11        5.75      2.65 o 
  -8   1   1       38.12       47.40      4.81 o 
  -7   1   1      114.84      125.02      8.39 o 
  -6   1   1      443.90      441.55     18.82 o 
  -5   1   1     1261.63     1369.67     49.72 o 
  -4   1   1      201.95      162.50      7.47 o 
  -3   1   1      414.84      324.35      9.04 o 
  -2   1   1      747.10      832.35     20.91 o 
  -1   1   1      460.49      443.78      7.87 o 
   0   1   1     6667.62     7010.49    118.85 o 
   1   1   1    13528.99    14838.38    293.39 o 
   2   1   1     4719.33     4954.43    120.45 o 
   3   1   1     2763.30     2927.95     72.05 o 
   4   1   1     1205.00     1238.92     45.01 o 
   5   1   1      536.99      565.34     22.92 o 
   6   1   1      130.85      134.84      8.39 o 
   7   1   1      390.09      423.02     15.55 o 
  -7   2   1        6.08        3.89      3.27 o 
  -6   2   1        4.52        3.48      2.86 o 
  -5   2   1      195.38      221.75      8.90 o 
  -4   2   1        2.68        3.05      1.37 o 
  -3   2   1        0.93        2.40      1.08 o 
  -2   2   1     1088.40     1003.81     24.46 o 
  -1   2   1     2004.59     1940.05     29.88 o 
   0   2   1     1089.44     1387.73     24.25 o 
   1   2   1    11314.91    13563.78    268.35 o 
   2   2   1       68.69       69.48      1.80 o 
   3   2   1      582.07      615.06     16.49 o 
   4   2   1        1.05        3.17      1.59 o 
   5   2   1      402.70      382.62     16.57 o 
   6   2   1       99.75       86.55      6.55 o 
   7   2   1       28.48       39.49      5.52 o 
  -7   3   1      137.39      152.03      9.41 o 
  -6   3   1      353.50      344.03     11.21 o 
  -5   3   1       76.84       70.20      2.89 o 
  -4   3   1     1261.38     1214.03     25.01 o 
  -3   3   1      819.42      850.12     17.69 o 
  -2   3   1      416.77      360.40      6.21 o 
  -1   3   1      358.93      287.23      5.64 o 
   0   3   1     2541.66     2596.38     45.17 o 
   1   3   1     5692.20     5969.74    103.02 o 
   2   3   1     4467.63     4999.61     85.15 o 
   3   3   1     1500.63     1445.08     25.41 o 
   4   3   1     1010.90      990.77     20.68 o 
   5   3   1        5.30        5.47      1.95 o 
   6   3   1      454.88      434.39     19.23 o 
   7   3   1      300.95      316.12     15.96 o 
  -7   4   1        3.11        7.50      2.56 o 
  -6   4   1       62.77       63.58      4.20 o 
  -5   4   1       93.75       72.61      3.42 o 
  -4   4   1        1.25        0.00      1.00 o 
  -3   4   1        0.12        4.04      0.96 o 
  -2   4   1       78.73      106.78      2.67 o 
  -1   4   1      240.13      235.84      5.02 o 
   0   4   1        7.34        9.50      0.99 o 
   1   4   1       99.94      145.26      3.50 o 
   2   4   1     1328.76     1486.27     26.68 o 
   3   4   1      300.42      303.55      6.30 o 
   4   4   1      348.64      317.70     10.20 o 
   5   4   1       11.35       12.21      2.76 o 
   6   4   1       55.22       55.52      4.12 o 
   7   4   1        1.09        4.91      4.09 o 
  -6   5   1       78.12       86.03      4.17 o 
  -5   5   1      561.28      535.21     13.10 o 
  -4   5   1      270.29      261.22      7.27 o 
  -3   5   1      505.84      461.70      8.22 o 
  -2   5   1      164.28      133.71      3.54 o 
  -1   5   1      831.82      843.80     15.70 o 
   0   5   1     1325.75     1394.29     25.12 o 
   1   5   1     1010.08      933.25     17.26 o 
   2   5   1     1668.13     1642.08     29.51 o 
   3   5   1     1194.00     1202.03     22.25 o 
   4   5   1        6.66        5.26      1.70 o 
   5   5   1      396.67      390.31     14.32 o 
   6   5   1      105.01      120.99      8.08 o 
  -6   6   1        0.40        0.52      2.09 o 
  -5   6   1       46.66       43.73      3.03 o 
  -4   6   1       82.38       85.58      5.70 o 
  -3   6   1       17.17       18.28      2.16 o 
  -2   6   1        2.78        2.16      1.38 o 
  -1   6   1       73.27       65.05      2.43 o 
   0   6   1       15.64       20.41      1.64 o 
   1   6   1        0.07        1.04      1.33 o 
   2   6   1       71.57       79.39      2.84 o 
   3   6   1      859.94      803.85     15.62 o 
   4   6   1      101.32       99.15      5.33 o 
   5   6   1        8.77        9.33      2.08 o 
   6   6   1        6.14       10.63      2.34 o 
  -5   7   1      222.05      205.78      8.68 o 
  -4   7   1      416.19      395.37     13.16 o 
  -3   7   1        6.39        6.79      1.97 o 
  -2   7   1      204.45      203.86      6.30 o 
  -1   7   1      648.55      666.29     19.02 o 
   0   7   1      165.56      161.59      7.85 o 
   1   7   1      330.12      345.91      7.76 o 
   2   7   1      742.57      715.59     16.54 o 
   3   7   1       47.17       47.57      3.01 o 
   4   7   1      100.38       96.22      4.33 o 
   5   7   1       88.35       86.86      8.61 o 
  -4   8   1       66.02       54.14      4.27 o 
  -3   8   1       82.53       79.71      4.01 o 
  -2   8   1      121.59      136.11      5.11 o 
  -1   8   1        0.24        2.39      2.33 o 
   0   8   1       38.78       46.78      3.91 o 
   1   8   1        0.43        1.48      2.09 o 
   2   8   1       45.87       41.61      4.55 o 
   3   8   1       14.24       13.32      2.32 o 
   4   8   1        8.15        8.14      2.18 o 
  -3   9   1      150.59      168.71      6.30 o 
  -2   9   1       43.16       49.90      4.19 o 
  -1   9   1       58.19       71.92      4.85 o 
   0   9   1      103.57      113.19      6.15 o 
   1   9   1      141.85      151.35      9.72 o 
   2   9   1       73.16       80.64     14.83 o 
  -8   0   2      312.62      334.74     16.57 o 
  -7   0   2       70.61       83.07      6.75 o 
  -6   0   2      742.76      779.77     30.28 o 
  -2   0   2     1369.70     1339.59     46.65 o 
  -1   0   2      781.11      987.66     34.78 o 
   0   0   2     7342.80     7256.35    141.56 o 
   1   0   2      326.61      410.79     14.94 o 
   2   0   2     1199.95     1156.26     41.13 o 
   3   0   2     1614.61     1700.32     60.36 o 
   4   0   2     3032.29     3469.80    121.33 o 
   5   0   2     1308.90     1385.63     51.15 o 
   6   0   2      229.61      241.03     12.48 o 
   7   0   2      345.04      356.84     17.39 o 
  -8   1   2       28.07       33.97      5.73 o 
  -7   1   2      144.48      158.98      9.41 o 
  -6   1   2        9.17        9.82      3.07 o 
  -5   1   2       36.42       32.94      3.48 o 
  -4   1   2     1010.59     1160.07     29.51 o 
  -3   1   2     1064.22     1243.20     31.03 o 
  -2   1   2       39.81       26.14      1.34 o 
  -1   1   2       29.77       18.13      0.93 o 
   0   1   2      433.40      460.61      8.21 o 
   1   1   2       59.48      115.66      2.99 o 
   2   1   2       67.81       88.11      2.68 o 
   3   1   2        2.27        8.80      2.05 o 
   4   1   2        0.02        2.46      2.25 o 
   5   1   2       10.20        6.14      2.86 o 
   6   1   2      250.51      269.43     10.74 o 
   7   1   2       94.61      105.76      8.70 o 
  -7   2   2      442.17      438.07     19.03 o 
  -6   2   2      205.33      206.45     10.44 o 
  -5   2   2      452.74      423.42     12.36 o 
  -4   2   2      944.85      911.65     23.65 o 
  -3   2   2      360.72      321.02      7.23 o 
  -2   2   2     1639.77     1803.56     31.20 o 
  -1   2   2      449.95      431.05      7.92 o 
   0   2   2     1504.51     1627.49     28.09 o 
   1   2   2     6984.08     7456.06    147.90 o 
   2   2   2     1823.97     1678.89     34.22 o 
   3   2   2     1747.51     1574.01     32.53 o 
   4   2   2     1948.00     1942.99     69.36 o 
   5   2   2       54.68       62.00      5.52 o 
   6   2   2      326.04      353.57     16.57 o 
   7   2   2       52.18       70.80      7.16 o 
  -6   3   2      110.83       99.58      4.85 o 
  -5   3   2       65.71       63.49      2.71 o 
  -4   3   2       45.89       33.90      1.70 o 
  -3   3   2        8.54       11.17      1.10 o 
  -2   3   2      446.65      478.12      8.99 o 
  -1   3   2      368.96      380.30      6.41 o 
   0   3   2       13.04       18.65      1.01 o 
   1   3   2      246.14      226.48      7.42 o 
   2   3   2      327.49      424.75      9.65 o 
   3   3   2       96.38       70.82      3.28 o 
   4   3   2       78.99       86.59      4.27 o 
   5   3   2      288.16      246.83     11.77 o 
   6   3   2        1.37        0.00      3.07 o 
   7   3   2        6.60       15.96      4.71 o 
  -7   4   2      175.66      169.31      7.73 o 
  -6   4   2      163.38      164.97     14.94 o 
  -5   4   2      209.26      209.19      5.34 o 
  -4   4   2      523.53      554.17     10.84 o 
  -3   4   2     1451.25     1402.84     25.01 o 
  -2   4   2      308.42      249.55      4.64 o 
  -1   4   2      762.17      667.72     11.00 o 
   0   4   2      398.44      381.81      7.53 o 
   1   4   2       17.72       14.93      1.83 o 
   2   4   2     4616.50     5026.32    100.73 o 
   3   4   2     1437.43     1493.16     31.27 o 
   4   4   2       15.01       10.47      2.38 o 
   5   4   2      514.26      506.07     15.33 o 
   6   4   2      197.33      196.02     11.46 o 
   7   4   2       35.69       32.12      5.93 o 
  -7   5   2        7.30        5.12      2.67 o 
  -6   5   2        5.39        8.18      2.60 o 
  -5   5   2        6.54       11.08      1.99 o 
  -4   5   2        4.24        6.04      1.28 o 
  -3   5   2       27.22       34.89      1.88 o 
  -2   5   2       17.91       25.13      1.28 o 
  -1   5   2        3.19        2.43      0.86 o 
   0   5   2      332.58      428.09      9.20 o 
   1   5   2       14.52       17.37      1.48 o 
   2   5   2      169.31      154.36      4.05 o 
   3   5   2        0.18        2.78      1.41 o 
   4   5   2       91.70       86.23      3.65 o 
   5   5   2       18.97       21.77      4.30 o 
   6   5   2        9.69        8.71      2.82 o 
  -6   6   2       91.83      101.32      5.78 o 
  -5   6   2      118.38      122.74      6.15 o 
  -4   6   2      708.95      681.65     16.66 o 
  -3   6   2      165.07      150.78      5.76 o 
  -2   6   2      305.53      281.01     13.86 o 
  -1   6   2      438.07      515.11     12.13 o 
   0   6   2      926.77      958.71     17.95 o 
   1   6   2      201.29      179.38      4.60 o 
   2   6   2      171.97      162.87      4.41 o 
   3   6   2     1068.93     1017.32     19.36 o 
   4   6   2      306.12      288.62      7.00 o 
   5   6   2       70.09       76.42      3.97 o 
   6   6   2       60.30       68.85      4.04 o 
  -5   7   2        0.50        2.67      2.35 o 
  -4   7   2       45.73       41.67      3.76 o 
  -3   7   2        3.78        8.44      1.96 o 
  -2   7   2       36.03       33.76      2.49 o 
  -1   7   2      181.16      174.40      5.58 o 
   0   7   2       17.17       28.73      2.46 o 
   1   7   2        4.40        5.43      1.40 o 
   2   7   2       19.67       23.69      1.93 o 
   3   7   2       49.49       41.50      2.86 o 
   4   7   2       23.33       22.16      2.61 o 
   5   7   2        1.57        3.69      2.01 o 
  -4   8   2       37.70       50.22      9.92 o 
  -3   8   2      432.78      455.93     16.29 o 
  -2   8   2       81.70       89.83      4.25 o 
  -1   8   2      215.27      224.02      7.34 o 
   0   8   2      207.66      223.78      6.85 o 
   1   8   2      231.79      242.34     10.84 o 
   2   8   2       70.31       74.65      4.77 o 
   3   8   2      148.31      170.73      7.40 o 
   4   8   2      307.75      273.78      8.46 o 
  -3   9   2       62.82       58.33      5.52 o 
  -2   9   2      119.70      111.27      5.30 o 
  -1   9   2        7.12        6.75      2.60 o 
   0   9   2        0.00        2.21      2.38 o 
   1   9   2        1.42        4.12      2.50 o 
   2   9   2        0.85        0.00      2.35 o 
  -8   1   3      103.01      142.21      9.62 o 
  -7   1   3      583.49      655.58     26.39 o 
  -6   1   3     1298.75     1363.94     49.72 o 
  -5   1   3     1272.39     1247.83     47.78 o 
  -4   1   3     1192.88     1223.21     30.89 o 
  -3   1   3      106.93       76.21      2.38 o 
  -2   1   3     2682.33     2824.06     56.38 o 
  -1   1   3     5108.34     5300.95     90.27 o 
   0   1   3      250.04      305.98      5.10 o 
   1   1   3       94.81      131.95      4.27 o 
   2   1   3     2408.88     2565.29     63.51 o 
   3   1   3      826.40      736.19     27.62 o 
   4   1   3      497.58      508.05     20.67 o 
   5   1   3     1214.50     1067.87     40.51 o 
   6   1   3      134.36      142.56     11.77 o 
   7   1   3        2.57        0.00      2.30 o 
  -8   2   3        0.56        1.43      3.48 o 
  -6   2   3       50.66       35.30      3.07 o 
  -5   2   3       41.27       44.88      2.82 o 
  -4   2   3       22.82       27.64      1.80 o 
  -3   2   3       20.32       41.18      1.54 o 
  -2   2   3      722.42      734.61     13.16 o 
  -1   2   3       39.45       28.05      1.07 o 
   0   2   3      218.02      226.86      4.57 o 
   1   2   3       56.77       70.02      3.19 o 
   2   2   3      279.47      322.67     11.53 o 
   3   2   3        1.83        2.83      1.05 o 
   4   2   3      161.70      155.50      8.59 o 
   5   2   3      320.76      317.97     14.94 o 
   6   2   3       16.17       16.57      4.50 o 
   7   2   3      108.50      114.23      7.88 o 
  -7   3   3      486.69      463.04     21.69 o 
  -6   3   3      243.73      233.58      6.74 o 
  -5   3   3      697.42      658.47     12.76 o 
  -4   3   3      905.83      925.74     16.98 o 
  -3   3   3     2211.08     2397.29     41.63 o 
  -2   3   3      175.61       95.33      2.51 o 
  -1   3   3     1072.05     1100.59     19.45 o 
   0   3   3      589.64      490.29      9.25 o 
   1   3   3     2858.02     3259.65     65.48 o 
   2   3   3      171.56      105.90      3.35 o 
   3   3   3      532.28      493.76     16.63 o 
   4   3   3     1135.01     1082.12     28.72 o 
   5   3   3      194.35      187.63     10.44 o 
   6   3   3      178.56      179.44     10.84 o 
   7   3   3      140.09      159.60     11.05 o 
  -7   4   3        1.82        1.03      3.79 o 
  -6   4   3        1.77        0.00      1.88 o 
  -5   4   3       83.76       79.85      2.85 o 
  -4   4   3       46.73       44.03      2.36 o 
  -3   4   3       30.01       16.59      1.37 o 
  -2   4   3        3.41        5.43      0.92 o 
  -1   4   3        9.23       13.62      1.18 o 
   0   4   3       26.03       31.04      1.80 o 
   1   4   3     2076.00     2217.19     45.24 o 
   2   4   3      303.01      359.05      8.74 o 
   3   4   3       15.23       22.23      4.71 o 
   4   4   3       38.04       34.16      2.49 o 
   5   4   3       40.30       31.16      3.38 o 
   6   4   3       17.23       12.89      4.71 o 
  -7   5   3      172.45      192.41     30.90 o 
  -6   5   3      401.71      382.41     12.94 o 
  -5   5   3      171.95      165.68      6.94 o 
  -4   5   3      400.17      366.38      7.87 o 
  -3   5   3      477.01      444.34      9.08 o 
  -2   5   3     1025.34     1124.28     20.51 o 
  -1   5   3       87.05       71.58      2.24 o 
   0   5   3     2284.59     2395.71     42.27 o 
   1   5   3      274.40      214.33      5.97 o 
   2   5   3      202.47      220.72      7.94 o 
   3   5   3      679.54      639.93     28.19 o 
   4   5   3      468.08      444.11     11.17 o 
   5   5   3      190.16      188.43      7.95 o 
   6   5   3       96.14      105.33      6.07 o 
  -6   6   3        0.91        3.79      2.31 o 
  -5   6   3        0.67        2.35      2.03 o 
  -4   6   3       82.61       72.68      5.36 o 
  -3   6   3      119.45      112.06      3.53 o 
  -2   6   3        0.08        2.41      1.38 o 
  -1   6   3       69.16       70.64      3.61 o 
   0   6   3       59.82       58.75      3.38 o 
   1   6   3       38.17       36.92      2.01 o 
   2   6   3      396.56      363.49      8.00 o 
   3   6   3      348.32      329.78      7.59 o 
   4   6   3       42.49       38.12      2.34 o 
   5   6   3        5.78        3.91      2.76 o 
  -5   7   3      215.24      197.98     12.07 o 
  -4   7   3       34.99       46.93      3.98 o 
  -3   7   3      139.66      149.75      6.70 o 
  -2   7   3      284.61      301.78      8.34 o 
  -1   7   3      752.55      765.06     17.56 o 
   0   7   3      166.96      160.00      6.75 o 
   1   7   3      254.42      254.39      9.63 o 
   2   7   3      128.28      135.31      6.23 o 
   3   7   3      329.89      315.28      7.51 o 
   4   7   3      250.48      245.64      7.63 o 
   5   7   3       59.20       58.99      3.68 o 
  -4   8   3       24.46       25.42      3.75 o 
  -3   8   3        9.46        3.70      5.12 o 
  -2   8   3        1.19        1.93      1.76 o 
  -1   8   3       19.54       20.60      2.52 o 
   0   8   3       30.98       33.87      2.82 o 
   1   8   3        2.46        3.36      1.79 o 
   2   8   3       12.38       14.96      2.94 o 
   3   8   3      161.59      129.11      6.57 o 
   4   8   3       80.97       75.18      6.34 o 
  -3   9   3       90.49       90.50      5.71 o 
  -2   9   3       91.95       94.06      5.64 o 
  -1   9   3      109.71      117.06      5.03 o 
   0   9   3      121.04      146.41      6.99 o 
   1   9   3       92.73      103.43      5.93 o 
   2   9   3      131.35      148.02      7.31 o 
  -7   0   4      229.35      221.59     11.46 o 
  -3   0   4     3479.31     3594.02     88.03 o 
  -2   0   4      660.25      554.10     14.17 o 
  -1   0   4     9898.56    10908.85    264.90 o 
   0   0   4     1700.94     2025.24     40.01 o 
   1   0   4     1348.93     1468.15     29.34 o 
   2   0   4     1480.25     1358.98     34.36 o 
   3   0   4     1979.54     2285.72     80.62 o 
   4   0   4      312.66      269.06     12.48 o 
   5   0   4     1370.58     1296.21     48.49 o 
   6   0   4        5.35       10.44      3.89 o 
   7   0   4      260.19      282.98     15.55 o 
  -8   1   4       38.10       28.65      5.32 o 
  -6   1   4       60.62       63.84      4.71 o 
  -5   1   4        9.87       14.55      1.56 o 
  -4   1   4       77.00       83.48      2.73 o 
  -3   1   4      269.44      262.51      5.23 o 
  -2   1   4       18.46       38.35      1.32 o 
  -1   1   4       82.11       81.22      2.01 o 
   0   1   4      342.79      232.69      4.62 o 
   1   1   4        1.88        0.45      0.56 o 
   2   1   4     1988.12     2394.99     59.54 o 
   3   1   4      153.34      225.69     10.44 o 
   4   1   4        8.28       11.87      3.07 o 
   5   1   4      143.46      144.56     19.34 o 
   6   1   4      107.57      106.95      5.71 o 
   7   1   4       16.99       19.58      5.12 o 
  -8   2   4       71.95       80.62      7.78 o 
  -7   2   4      344.94      333.93     16.57 o 
  -6   2   4      686.59      677.85     26.39 o 
  -5   2   4     1821.78     1831.87     37.91 o 
  -4   2   4     2717.33     2874.97     49.79 o 
  -3   2   4      881.49      856.83     15.46 o 
  -2   2   4     3173.82     3411.36     52.39 o 
  -1   2   4      436.36      421.46      7.86 o 
   0   2   4     3569.67     3740.11     63.95 o 
   1   2   4     2429.48     2197.49     53.01 o 
   2   2   4     2001.37     1987.63     40.64 o 
   3   2   4      721.75      692.27     18.88 o 
   4   2   4      601.85      611.99     24.55 o 
   5   2   4      102.99      102.10      7.57 o 
   6   2   4      872.23      921.78     36.83 o 
   7   2   4        7.93       13.97      3.40 o 
  -7   3   4        0.75        1.60      3.99 o 
  -6   3   4        3.88        2.50      1.97 o 
  -5   3   4       90.48       66.43      2.99 o 
  -4   3   4       15.09       22.65      1.58 o 
  -3   3   4      100.01      120.03      3.13 o 
  -2   3   4       43.35       44.55      2.33 o 
  -1   3   4       20.40       20.99      1.21 o 
   0   3   4      224.58      292.69      5.97 o 
   1   3   4      839.18      893.70     18.98 o 
   2   3   4      425.96      438.92     13.55 o 
   3   3   4        1.21        9.95      1.63 o 
   4   3   4        3.88        7.30      2.11 o 
   5   3   4       42.02       35.19      4.91 o 
   6   3   4        0.19        0.61      3.48 o 
   7   3   4       29.55       34.99      6.75 o 
  -7   4   4      107.55      120.25      6.26 o 
  -6   4   4      621.99      643.52     15.11 o 
  -5   4   4      556.64      535.68     12.93 o 
  -4   4   4     1161.32     1111.84     23.62 o 
  -3   4   4     2150.87     2188.51     38.33 o 
  -2   4   4       70.26       37.43      1.70 o 
  -1   4   4      956.14      885.94     16.20 o 
   0   4   4     1301.38     1313.00     23.52 o 
   1   4   4     1162.76     1195.26     25.20 o 
   2   4   4     1416.97     1472.22     30.87 o 
   3   4   4      347.75      283.73      7.59 o 
   4   4   4      190.88      193.02      6.02 o 
   5   4   4      407.93      376.69     17.80 o 
   6   4   4      226.68      241.65     13.71 o 
  -7   5   4       52.51       56.59      4.70 o 
  -6   5   4        1.33        5.41      2.30 o 
  -5   5   4       38.72       33.27      2.47 o 
  -4   5   4        1.54        1.52      1.35 o 
  -3   5   4       92.05       95.08      3.06 o 
  -2   5   4      188.66      189.59      4.65 o 
  -1   5   4       58.67       83.66      3.15 o 
   0   5   4      278.84      277.64      6.01 o 
   1   5   4        6.96        7.51      1.15 o 
   2   5   4       65.75       54.89      3.24 o 
   3   5   4      116.30      112.05      4.24 o 
   4   5   4       38.19       38.47      3.09 o 
   5   5   4        5.75        8.67      2.88 o 
   6   5   4        0.27        3.07      4.09 o 
  -6   6   4      106.42      106.97      6.00 o 
  -5   6   4      364.65      348.58     12.08 o 
  -4   6   4      414.04      407.48     10.36 o 
  -3   6   4      135.37      146.59      9.86 o 
  -2   6   4      461.34      519.49     17.42 o 
  -1   6   4      246.90      211.25      6.09 o 
   0   6   4      584.35      522.60     12.40 o 
   1   6   4      796.67      797.86     18.34 o 
   2   6   4       20.91       27.77      1.90 o 
   3   6   4      581.85      565.21     13.69 o 
   4   6   4      277.34      270.58      7.98 o 
   5   6   4      153.41      158.50     11.05 o 
  -5   7   4        0.80        0.00      2.17 o 
  -4   7   4        0.03        0.00      2.01 o 
  -3   7   4        2.21        0.22      1.41 o 
  -2   7   4       17.94       22.83      2.34 o 
  -1   7   4        1.07        7.85      1.84 o 
   0   7   4       21.18       22.92      2.36 o 
   1   7   4       22.48       27.01      2.51 o 
   2   7   4       44.92       45.38      3.39 o 
   3   7   4       73.93       76.39      3.15 o 
   4   7   4       17.67       19.95      3.37 o 
  -4   8   4       61.26       73.63      5.06 o 
  -3   8   4       47.90       55.83      5.32 o 
  -2   8   4      161.93      156.00      7.16 o 
  -1   8   4      138.99      148.59      5.42 o 
   0   8   4      100.62      108.05      5.02 o 
   1   8   4      163.59      169.07      6.96 o 
   2   8   4      273.09      292.72     10.63 o 
   3   8   4        1.19        6.14      2.46 o 
  -2   9   4        0.00        0.00      2.16 o 
  -1   9   4       22.79       23.74      4.20 o 
   0   9   4        0.09        0.00      1.94 o 
   1   9   4       15.99       16.28      3.33 o 
   2   9   4       22.70       26.58      3.99 o 
  -8   1   5       32.47       39.44      4.81 o 
  -7   1   5       11.38       16.78      4.09 o 
  -6   1   5      693.56      644.12     26.39 o 
  -5   1   5      750.29      749.14     14.21 o 
  -4   1   5     1810.83     1914.03     33.83 o 
  -3   1   5     3751.65     4095.63     70.89 o 
  -2   1   5     5311.14     5714.22     97.50 o 
  -1   1   5      959.75     1044.58     16.42 o 
   0   1   5     1444.25     1392.98     19.71 o 
   1   1   5      738.97      607.34      9.89 o 
   2   1   5     2877.44     2972.30     73.71 o 
   3   1   5     3355.06     3534.99     87.75 o 
   4   1   5      709.05      691.92     19.39 o 
   5   1   5      282.39      273.32     11.87 o 
   6   1   5      493.04      488.24     15.55 o 
   7   1   5      127.90      144.30      7.38 o 
  -7   2   5        0.11        0.82      2.66 o 
  -6   2   5       10.02       13.19      3.17 o 
  -5   2   5       24.90       18.82      2.38 o 
  -4   2   5       47.36       51.90      1.77 o 
  -3   2   5        7.27        6.99      0.67 o 
  -2   2   5        9.12       16.86      0.98 o 
  -1   2   5      369.67      366.65      6.20 o 
   0   2   5      344.21      415.11      7.94 o 
   1   2   5        2.00        3.33      0.56 o 
   2   2   5      123.53      126.80      4.92 o 
   3   2   5       94.63      106.76      4.70 o 
   4   2   5        0.42        2.66      2.86 o 
   5   2   5        0.01        2.66      3.27 o 
   6   2   5        0.25        0.01      2.38 o 
   7   2   5       66.04       60.74      4.99 o 
  -7   3   5      123.88      112.22      4.51 o 
  -6   3   5        5.24        5.49      1.63 o 
  -5   3   5     1404.84     1341.19     28.28 o 
  -4   3   5     1662.03     1719.59     35.33 o 
  -3   3   5     3699.03     3889.48     59.85 o 
  -2   3   5      349.54      320.21      6.38 o 
  -1   3   5      964.65      901.72     16.30 o 
   0   3   5      761.01      734.82     13.59 o 
   1   3   5     3474.38     3458.61     69.69 o 
   2   3   5      717.37      625.16     14.05 o 
   3   3   5      624.41      571.12     13.27 o 
   4   3   5     1002.42      938.22     90.95 o 
   5   3   5      413.75      421.70     19.23 o 
   6   3   5      142.33      139.34      9.82 o 
  -7   4   5       57.14       57.69      4.40 o 
  -6   4   5       42.06       35.20      2.52 o 
  -5   4   5       25.10       25.05      2.28 o 
  -4   4   5      106.95      120.16      4.23 o 
  -3   4   5        0.40        3.09      1.32 o 
  -2   4   5      217.97      192.86      4.48 o 
  -1   4   5      123.64      109.74      3.31 o 
   0   4   5        6.68        5.12      1.03 o 
   1   4   5       44.26       59.35      2.64 o 
   2   4   5       14.65       26.01      2.08 o 
   3   4   5       46.06       48.56      2.82 o 
   4   4   5       22.82       25.44      2.52 o 
   5   4   5       43.73       40.72      5.73 o 
   6   4   5       41.44       49.11      6.34 o 
  -6   5   5      293.44      270.21     10.12 o 
  -5   5   5       75.67       80.45      8.11 o 
  -4   5   5     1496.63     1456.98     30.71 o 
  -3   5   5      471.67      466.30     18.66 o 
  -2   5   5     1169.82     1173.12     21.41 o 
  -1   5   5      179.29      144.26      3.90 o 
   0   5   5      611.81      591.81     13.54 o 
   1   5   5      348.15      338.88      9.80 o 
   2   5   5      874.86      815.69     36.77 o 
   3   5   5      240.41      221.25      6.65 o 
   4   5   5      389.16      385.06     10.23 o 
   5   5   5      337.85      368.71     18.21 o 
   6   5   5       19.83       13.91      5.32 o 
  -6   6   5       12.04       12.70      3.03 o 
  -5   6   5       30.85       33.83      2.75 o 
  -4   6   5       25.60       24.22      2.47 o 
  -3   6   5      111.05       99.22      4.02 o 
  -2   6   5      140.90      144.08      4.61 o 
  -1   6   5        0.92        1.79      1.28 o 
   0   6   5       42.30       45.75      2.67 o 
   1   6   5        2.98        4.25      1.89 o 
   2   6   5       11.17       11.28      1.57 o 
   3   6   5       30.36       32.37      2.63 o 
   4   6   5       38.75       43.95      2.95 o 
   5   6   5       34.05       38.58      4.08 o 
  -5   7   5      231.55      231.12     29.77 o 
  -4   7   5       81.28       89.48      6.59 o 
  -3   7   5      339.91      344.48      9.35 o 
  -2   7   5      284.38      286.65     10.34 o 
  -1   7   5      416.35      413.54     10.58 o 
   0   7   5        7.05        6.38      2.32 o 
   1   7   5      157.95      174.13      5.77 o 
   2   7   5      223.81      231.90      7.16 o 
   3   7   5      297.27      289.11      8.49 o 
   4   7   5       96.82      111.27      6.05 o 
  -4   8   5       10.32       12.65      3.04 o 
  -3   8   5        0.01        2.38      2.97 o 
  -2   8   5       12.12       12.80      3.04 o 
  -1   8   5       51.13       54.47      4.33 o 
   0   8   5        0.35        0.00      1.55 o 
   1   8   5       29.39       26.77      2.83 o 
   2   8   5       19.93       19.70      2.53 o 
   3   8   5       76.56       68.28      4.85 o 
  -2   9   5       20.87       37.26      4.34 o 
  -1   9   5       57.06       64.85      4.91 o 
   0   9   5       91.46      103.90      7.77 o 
   1   9   5       15.62       20.85      3.52 o 
  -8   0   6      281.35      312.24     16.16 o 
  -7   0   6      201.19      208.70     11.46 o 
  -6   0   6       58.01       59.75      5.32 o 
  -5   0   6        4.58        2.25      1.84 o 
  -4   0   6     1146.45     1145.26     29.21 o 
  -3   0   6     1501.68     1537.78     38.33 o 
  -2   0   6     3034.53     3307.51     81.01 o 
  -1   0   6     8004.48     9377.10    183.19 o 
   0   0   6      133.55      129.84      3.46 o 
   1   0   6      474.00      384.64      8.52 o 
   2   0   6      584.26      565.33     15.55 o 
   3   0   6     1125.03     1056.21     39.29 o 
   4   0   6     1298.68      995.03     38.06 o 
   5   0   6      665.80      644.73     26.80 o 
   6   0   6       84.67      101.90      8.18 o 
  -8   1   6        0.32        0.00      2.86 o 
  -7   1   6        8.10        6.31      2.24 o 
  -6   1   6        3.75        3.89      3.07 o 
  -5   1   6      150.25      141.27      4.39 o 
  -4   1   6       96.48       84.73      3.43 o 
  -3   1   6        3.07        7.43      1.01 o 
  -2   1   6       56.55       84.97      2.57 o 
  -1   1   6     1474.48     1657.74     25.85 o 
   0   1   6       44.45       32.44      1.07 o 
   1   1   6      117.50      153.16      2.86 o 
   2   1   6      587.98      606.23     13.50 o 
   3   1   6      284.48      332.06     10.76 o 
   4   1   6        0.10        0.68      1.80 o 
   5   1   6        1.24        2.53      4.30 o 
   6   1   6        9.88        9.30      2.88 o 
  -7   2   6      123.56      125.81      9.11 o 
  -6   2   6        3.81        4.50      1.61 o 
  -5   2   6      668.60      672.16     15.15 o 
  -4   2   6      304.55      310.77      6.56 o 
  -3   2   6     1045.39     1042.32     18.81 o 
  -2   2   6     4917.21     5477.73     93.75 o 
  -1   2   6      713.80      664.32     12.21 o 
   0   2   6     1809.31     1653.77     29.04 o 
   1   2   6      236.72      164.82      3.90 o 
   2   2   6      382.53      340.69     12.99 o 
   3   2   6      706.20      734.31     33.45 o 
   4   2   6      825.98      847.91     33.35 o 
   5   2   6      469.62      475.07     14.90 o 
   6   2   6      419.80      414.36     14.83 o 
  -7   3   6        2.39        1.38      1.53 o 
  -6   3   6        3.33        2.48      2.12 o 
  -5   3   6        5.01        6.12      1.50 o 
  -4   3   6       60.84       60.02      2.86 o 
  -3   3   6       75.57       62.04      2.74 o 
  -2   3   6       87.39       94.43      5.04 o 
  -1   3   6      232.66      279.92      5.83 o 
   0   3   6      191.60      244.62      5.33 o 
   1   3   6        2.27        9.25      0.83 o 
   2   3   6      191.85      161.78      6.22 o 
   3   3   6       66.05       64.90      3.96 o 
   4   3   6       72.07       76.18     11.25 o 
   5   3   6       19.43       19.44      4.91 o 
   6   3   6       49.42       60.16      6.96 o 
  -7   4   6        5.25        9.46      2.59 o 
  -6   4   6      407.01      419.20     10.85 o 
  -5   4   6       58.96       58.85      3.60 o 
  -4   4   6      415.88      368.78      9.30 o 
  -3   4   6     1705.89     1723.53     35.49 o 
  -2   4   6      803.65      757.19     14.17 o 
  -1   4   6     1200.52     1216.94     21.95 o 
   0   4   6      510.21      510.76     10.08 o 
   1   4   6      437.30      436.39     10.46 o 
   2   4   6      246.28      203.00      7.39 o 
   3   4   6      219.04      208.69     13.93 o 
   4   4   6      589.35      549.16     27.01 o 
   5   4   6      341.44      342.93     17.19 o 
   6   4   6      181.72      186.20     12.28 o 
  -6   5   6       29.68       36.37      3.56 o 
  -5   5   6       86.31       62.23      4.19 o 
  -4   5   6       44.40       41.65      2.70 o 
  -3   5   6       40.82       40.85      3.15 o 
  -2   5   6       99.55       81.10      5.52 o 
  -1   5   6        2.84        2.72      1.24 o 
   0   5   6       30.38       33.56      2.16 o 
   1   5   6      181.55      183.91      5.57 o 
   2   5   6       95.04       92.00      3.80 o 
   3   5   6        1.88        4.40      1.53 o 
   4   5   6       89.69       74.67      5.16 o 
   5   5   6        0.66        0.00      4.09 o 
  -6   6   6       83.50       85.46     11.46 o 
  -5   6   6       39.90       46.94      3.09 o 
  -4   6   6      201.67      204.06      8.69 o 
  -3   6   6      666.46      675.09     15.75 o 
  -2   6   6      748.11      769.16     21.92 o 
  -1   6   6      394.47      353.39      9.07 o 
   0   6   6      323.81      296.53     13.93 o 
   1   6   6      102.33      104.70      4.10 o 
   2   6   6       56.90       71.14      4.84 o 
   3   6   6      459.83      435.70     11.37 o 
   4   6   6      102.00      109.75      4.78 o 
   5   6   6      172.29      196.01      8.59 o 
  -5   7   6        7.85        5.92      2.67 o 
  -4   7   6       36.39       32.29      2.80 o 
  -3   7   6       39.54       35.53      2.92 o 
  -2   7   6       18.22       14.56      4.19 o 
  -1   7   6      190.21      189.38      7.96 o 
   0   7   6        1.54        3.54      1.64 o 
   1   7   6       18.04       19.75      2.48 o 
   2   7   6       14.94       14.24      2.22 o 
   3   7   6        0.49        1.18      1.80 o 
   4   7   6       32.25       32.39      3.44 o 
  -4   8   6      147.13      168.55      6.25 o 
  -3   8   6      163.81      164.86      7.74 o 
  -2   8   6      195.31      202.08      8.70 o 
  -1   8   6      264.67      256.99     24.04 o 
   0   8   6       83.98       95.61      7.63 o 
   1   8   6       12.58       21.41      2.61 o 
   2   8   6      192.89      203.71      6.89 o 
   3   8   6       26.95       30.33      3.13 o 
  -1   9   6        0.02        4.01      3.07 o 
   0   9   6       32.76       31.20      4.04 o 
  -7   1   7      464.84      436.09     13.88 o 
  -6   1   7      384.67      403.26     12.51 o 
  -5   1   7       99.76      108.37      3.73 o 
  -4   1   7      286.47      264.65      6.60 o 
  -3   1   7      438.50      378.46      7.51 o 
  -2   1   7     1844.03     1978.32     34.54 o 
  -1   1   7     3152.96     3482.47     53.61 o 
   0   1   7      712.30      611.18      9.22 o 
   1   1   7      478.71      394.32      6.31 o 
   2   1   7      211.66      195.01      9.36 o 
   3   1   7      161.80      156.94      7.04 o 
   4   1   7      100.58       89.13     11.66 o 
   5   1   7      221.24      239.54      9.11 o 
   6   1   7      266.42      261.80     10.27 o 
  -7   2   7        1.97        2.86      2.97 o 
  -6   2   7      314.05      301.05      8.18 o 
  -5   2   7      388.06      376.87      9.36 o 
  -4   2   7      134.52      138.78      4.53 o 
  -3   2   7      114.99      120.62      4.43 o 
  -2   2   7      191.53      239.42      5.12 o 
  -1   2   7        3.25        0.60      0.53 o 
   0   2   7      522.02      552.01      8.42 o 
   1   2   7      201.86      199.19      4.43 o 
   2   2   7       19.18       22.12      3.89 o 
   3   2   7       14.00       18.70      2.74 o 
   4   2   7       37.94       31.07      2.70 o 
   5   2   7        7.59        8.13      2.70 o 
   6   2   7        1.54        3.27      2.60 o 
  -7   3   7      284.82      274.64     10.10 o 
  -6   3   7       44.17       48.46      2.89 o 
  -5   3   7      613.30      620.76     14.39 o 
  -4   3   7      380.60      340.58      8.65 o 
  -3   3   7      217.38      197.32     11.11 o 
  -2   3   7      595.52      584.83     13.14 o 
  -1   3   7     1576.71     1638.22     33.60 o 
   0   3   7     2904.95     2943.83     59.01 o 
   1   3   7      387.62      368.97      8.52 o 
   2   3   7       74.88       63.84      4.81 o 
   3   3   7        3.26        4.42      2.11 o 
   4   3   7      338.22      339.01     11.50 o 
   5   3   7      304.64      269.06     14.53 o 
   6   3   7      202.04      207.08      9.04 o 
  -7   4   7      106.43      108.24      4.69 o 
  -6   4   7       81.00       76.67      3.77 o 
  -5   4   7       35.65       34.76      2.66 o 
  -4   4   7        0.18        0.97      1.63 o 
  -3   4   7       24.89       29.06      2.23 o 
  -2   4   7       70.04       60.87      2.98 o 
  -1   4   7        0.08        3.23      0.98 o 
   0   4   7        0.89        0.78      1.01 o 
   1   4   7      184.22      156.39      4.96 o 
   2   4   7        4.82        5.89      1.69 o 
   3   4   7      106.13       88.94      4.83 o 
   4   4   7       38.67       34.11      3.58 o 
   5   4   7        5.01        6.34      4.30 o 
  -6   5   7      418.88      368.26     10.09 o 
  -5   5   7       69.95       70.67      3.57 o 
  -4   5   7      160.89      171.50      5.66 o 
  -3   5   7      324.13      315.02     12.56 o 
  -2   5   7      550.32      506.87     19.93 o 
  -1   5   7     1182.81     1167.21     21.51 o 
   0   5   7      479.13      490.01     11.67 o 
   1   5   7      541.50      520.79     22.17 o 
   2   5   7       96.02       85.30      3.78 o 
   3   5   7       82.79       88.15      4.38 o 
   4   5   7       46.81       55.85      7.47 o 
   5   5   7      308.55      298.05     11.20 o 
  -6   6   7        1.12        0.23      1.79 o 
  -5   6   7        0.84        0.00      1.41 o 
  -4   6   7       15.41       20.94      4.07 o 
  -3   6   7       15.07       20.62      2.38 o 
  -2   6   7       16.27       21.14      2.39 o 
  -1   6   7        0.01        2.43      1.71 o 
   0   6   7       16.95       21.61      2.23 o 
   1   6   7        8.09        7.02      1.73 o 
   2   6   7      174.81      152.14      5.62 o 
   3   6   7       24.09       20.69      2.51 o 
   4   6   7        0.05        3.98      2.01 o 
  -5   7   7      119.80      113.75      4.98 o 
  -4   7   7        1.50        2.64      2.27 o 
  -3   7   7      240.21      230.01      7.28 o 
  -2   7   7      713.74      682.34     16.32 o 
  -1   7   7      138.88      135.56      6.51 o 
   0   7   7      268.47      290.73      8.27 o 
   1   7   7      198.37      205.43      6.60 o 
   2   7   7      102.37      111.19      7.30 o 
   3   7   7      101.76      103.64      4.71 o 
  -3   8   7       80.82       68.85      5.06 o 
  -2   8   7       15.67       14.54      3.18 o 
  -1   8   7       12.54       11.31      2.88 o 
   0   8   7       18.03       21.46      4.50 o 
   1   8   7       32.69       30.66      3.02 o 
   2   8   7        4.15        3.26      2.84 o 
  -7   0   8      901.71      921.16     36.42 o 
  -6   0   8     1020.51     1036.15     39.69 o 
  -5   0   8      172.84      166.14      9.00 o 
  -4   0   8     4287.02     4250.40    149.16 o 
  -3   0   8     1166.69     1311.43     32.96 o 
  -2   0   8       53.88       41.59      1.83 o 
  -1   0   8     2175.60     2577.20     51.31 o 
   0   0   8     2181.56     2143.85     42.96 o 
   1   0   8     1149.85     1113.57     23.01 o 
   2   0   8     1137.07     1060.08     27.92 o 
   3   0   8      138.31      112.13      7.37 o 
   4   0   8       42.08       34.99      4.71 o 
   5   0   8       14.59       11.66      4.09 o 
   6   0   8      199.24      244.31     14.32 o 
  -7   1   8        1.12        0.00      2.86 o 
  -6   1   8        2.97        2.27      1.80 o 
  -5   1   8      150.32      155.80      6.06 o 
  -4   1   8      537.02      537.87     19.88 o 
  -3   1   8       29.71       24.89      1.47 o 
  -2   1   8       22.74       39.61      1.69 o 
  -1   1   8       76.56       87.91      2.01 o 
   0   1   8       49.78       38.67      1.45 o 
   1   1   8       79.93       74.55      1.93 o 
   2   1   8       24.88       20.43      1.64 o 
   3   1   8       62.54       57.57      3.03 o 
   4   1   8        0.00        0.00      1.86 o 
   5   1   8        0.01        0.00      2.46 o 
   6   1   8       13.65       10.05      5.52 o 
  -7   2   8      476.51      492.13     15.47 o 
  -6   2   8      201.13      193.60      7.65 o 
  -5   2   8     1488.68     1544.95     32.27 o 
  -4   2   8      199.82      197.37      5.62 o 
  -3   2   8     1262.24     1198.97     21.68 o 
  -2   2   8      421.90      435.24      8.61 o 
  -1   2   8      983.02      860.72     14.04 o 
   0   2   8     3091.58     3235.02     45.41 o 
   1   2   8      954.45      926.50     15.04 o 
   2   2   8      443.66      445.64     10.78 o 
   3   2   8      302.04      272.74      7.63 o 
   4   2   8        9.68        7.83      1.92 o 
   5   2   8      145.81      144.19      9.51 o 
   6   2   8       42.72       47.11      4.48 o 
  -7   3   8        3.33        6.31      2.46 o 
  -6   3   8      140.45      130.28      4.90 o 
  -5   3   8       20.19       19.92      2.48 o 
  -4   3   8       54.43       46.82      2.66 o 
  -3   3   8       92.41       98.66      4.11 o 
  -2   3   8        0.09        0.00      1.06 o 
  -1   3   8      130.63      138.50      7.23 o 
   0   3   8       20.99       29.66      2.32 o 
   1   3   8        0.20        0.33      1.58 o 
   2   3   8       12.30       10.28      2.36 o 
   3   3   8       18.03       16.31      2.85 o 
   4   3   8       34.75       32.85      3.73 o 
   5   3   8       13.70       10.63      3.09 o 
  -6   4   8      555.61      552.86     16.44 o 
  -5   4   8      742.84      696.98     16.24 o 
  -4   4   8      380.85      362.56      9.39 o 
  -3   4   8       32.61       29.65      3.32 o 
  -2   4   8      903.24      922.64     20.18 o 
  -1   4   8      928.57      957.77     20.77 o 
   0   4   8      448.86      446.50      9.23 o 
   1   4   8     1483.58     1420.89     37.40 o 
   2   4   8      404.10      337.11     11.21 o 
   3   4   8       12.98       29.10      3.23 o 
   4   4   8      171.07      160.39      7.37 o 
   5   4   8       35.29       30.69      6.14 o 
  -6   5   8        3.46        7.22      2.08 o 
  -5   5   8       11.63       10.95      2.08 o 
  -4   5   8        4.30        6.77      1.84 o 
  -3   5   8        0.19        0.36      1.41 o 
  -2   5   8       73.38       79.79      4.58 o 
  -1   5   8      533.64      518.84     12.55 o 
   0   5   8       41.57       49.54      3.53 o 
   1   5   8       16.36       19.48      2.16 o 
   2   5   8       32.78       34.55      3.62 o 
   3   5   8        0.02        0.00      2.11 o 
   4   5   8       30.91       31.93      3.93 o 
   5   5   8        1.23        0.00      2.47 o 
  -5   6   8      216.91      223.63      7.30 o 
  -4   6   8      135.17      132.84      5.17 o 
  -3   6   8      185.33      181.42      6.13 o 
  -2   6   8      437.98      385.01     10.18 o 
  -1   6   8      163.31      165.80      5.78 o 
   0   6   8      306.64      307.17     22.61 o 
   1   6   8      458.04      452.18     11.55 o 
   2   6   8      320.33      324.65      9.63 o 
   3   6   8       90.36       89.76      4.42 o 
   4   6   8       37.34       45.42      4.33 o 
  -4   7   8       16.23       15.10      2.33 o 
  -3   7   8        0.43        2.56      1.76 o 
  -2   7   8      249.12      247.93     12.33 o 
  -1   7   8       45.24       42.76      6.85 o 
   0   7   8       10.78       12.93      3.68 o 
   1   7   8       25.87       26.62      2.73 o 
   2   7   8        1.25        0.36      1.70 o 
   3   7   8        0.15        2.03      2.03 o 
  -3   8   8      129.76      136.49      7.57 o 
  -2   8   8       47.42       59.88      5.12 o 
  -1   8   8       93.92      110.53      6.29 o 
   0   8   8      150.72      172.79      7.96 o 
   1   8   8      160.58      168.17      7.95 o 
  -7   1   9      235.47      235.51     12.89 o 
  -6   1   9      688.10      689.75     28.44 o 
  -5   1   9      332.84      334.51      8.66 o 
  -4   1   9      440.96      438.28     10.43 o 
  -3   1   9     2798.34     2966.62     51.58 o 
  -2   1   9     1417.20     1491.19     26.54 o 
  -1   1   9      681.38      647.07      9.88 o 
   0   1   9      925.08      973.61     14.44 o 
   1   1   9     2497.72     2643.45     37.45 o 
   2   1   9      979.94      937.16     17.82 o 
   3   1   9      765.25      726.54     16.85 o 
   4   1   9      213.57      216.91     10.74 o 
   5   1   9       19.65       21.60      3.62 o 
  -7   2   9        6.02        8.44      2.59 o 
  -6   2   9      283.05      289.89     10.19 o 
  -5   2   9       30.93       33.30      3.17 o 
  -4   2   9      522.33      503.78     11.79 o 
  -3   2   9      187.63      167.11      5.06 o 
  -2   2   9      133.20      152.60      4.78 o 
  -1   2   9      186.45      190.49      3.95 o 
   0   2   9      161.93      165.86      3.29 o 
   1   2   9       17.53       16.12      1.16 o 
   2   2   9        0.33        0.00      1.32 o 
   3   2   9       31.74       30.81      3.02 o 
   4   2   9       20.13       14.88      2.30 o 
   5   2   9       15.45       15.31      4.50 o 
  -7   3   9      259.73      277.88     13.71 o 
  -6   3   9      190.79      209.65     10.33 o 
  -5   3   9      497.75      476.90     14.70 o 
  -4   3   9      949.16      976.21     21.32 o 
  -3   3   9      321.76      305.50      7.98 o 
  -2   3   9      971.09      922.03     23.67 o 
  -1   3   9      515.34      485.91     11.53 o 
   0   3   9     2689.98     2789.99     43.09 o 
   1   3   9      202.18      207.41      6.21 o 
   2   3   9      755.42      729.58     20.83 o 
   3   3   9      511.04      500.39     12.51 o 
   4   3   9      270.75      271.42      8.22 o 
   5   3   9       35.65       41.26      4.81 o 
  -6   4   9        1.51        1.10      2.01 o 
  -5   4   9      166.02      179.49      7.49 o 
  -4   4   9       54.41       46.76      2.89 o 
  -3   4   9      169.25      161.59      6.72 o 
  -2   4   9       88.11       88.90      3.77 o 
  -1   4   9      252.30      213.80      7.04 o 
   0   4   9       36.36       54.61      3.10 o 
   1   4   9       70.27       60.48      4.04 o 
   2   4   9       72.24       56.27      4.19 o 
   3   4   9        3.00        1.12      2.31 o 
   4   4   9        7.13        5.98      2.97 o 
   5   4   9        7.55       11.01      3.24 o 
  -6   5   9       71.53       79.00      4.08 o 
  -5   5   9      214.64      209.37      6.80 o 
  -4   5   9      468.43      463.07     11.83 o 
  -3   5   9      324.78      316.82      8.77 o 
  -2   5   9       73.37       64.52      3.97 o 
  -1   5   9     1522.25     1527.14     39.46 o 
   0   5   9       14.79       17.32      2.31 o 
   1   5   9      517.35      464.31     14.68 o 
   2   5   9      472.06      436.53     14.25 o 
   3   5   9      322.29      319.48     11.50 o 
   4   5   9       33.75       43.59      4.28 o 
  -5   6   9       42.66       45.37      3.37 o 
  -4   6   9       47.79       40.52      3.10 o 
  -3   6   9       13.98       12.59      2.28 o 
  -2   6   9      302.55      276.91      8.14 o 
  -1   6   9       15.53       18.83      3.08 o 
   0   6   9        2.63        0.00      2.09 o 
   1   6   9       59.92       52.42      3.15 o 
   2   6   9       18.03       16.03      3.14 o 
   3   6   9       18.89       18.42      3.34 o 
  -4   7   9      107.37      108.37      5.32 o 
  -3   7   9       55.06       62.51      4.85 o 
  -2   7   9      540.12      516.15     16.56 o 
  -1   7   9       12.14       19.21      3.40 o 
   0   7   9       62.77       66.20      4.92 o 
   1   7   9      139.74      131.45      6.73 o 
   2   7   9      330.03      336.41     15.04 o 
  -2   8   9        0.04        2.70      2.82 o 
  -1   8   9       19.32       17.63      3.47 o 
   0   8   9        1.79        1.82      3.79 o 
  -6   0  10      606.25      644.12     26.39 o 
  -5   0  10        3.93        3.27      2.25 o 
  -4   0  10      684.71      714.71     28.03 o 
  -3   0  10      698.42      737.60     19.89 o 
  -2   0  10     1278.45     1404.32     35.49 o 
  -1   0  10      313.55      280.47     10.96 o 
   0   0  10      893.75      883.78     19.66 o 
   1   0  10     2691.04     2765.10     61.44 o 
   2   0  10      468.91      418.16     20.97 o 
   3   0  10      361.81      360.09     11.72 o 
   4   0  10      886.74      876.35     35.19 o 
   5   0  10       35.28       39.08      6.34 o 
  -7   1  10        0.75        1.20      2.16 o 
  -6   1  10       12.72       11.76      2.67 o 
  -5   1  10       80.83       81.96      4.49 o 
  -4   1  10        5.76       13.41      1.75 o 
  -3   1  10        0.44        0.95      1.29 o 
  -2   1  10       62.91       69.85      2.22 o 
  -1   1  10       33.27       51.39      1.69 o 
   0   1  10        1.84        3.77      0.85 o 
   1   1  10      497.64      491.33      8.03 o 
   2   1  10      482.14      462.10      9.82 o 
   3   1  10       12.23       14.86      2.36 o 
   4   1  10        3.23        3.09      2.38 o 
   5   1  10        0.08        0.00      2.38 o 
  -7   2  10      215.96      248.41     10.23 o 
  -6   2  10      307.78      314.68     10.98 o 
  -5   2  10      764.56      756.95     21.32 o 
  -4   2  10        8.89        9.62      2.36 o 
  -3   2  10      828.06      837.42     18.37 o 
  -2   2  10      971.98      940.72     17.51 o 
  -1   2  10      692.60      666.61     11.37 o 
   0   2  10     1255.65     1317.61     19.32 o 
   1   2  10      557.50      572.21     16.99 o 
   2   2  10      586.46      566.95     13.54 o 
   3   2  10      630.66      578.10     14.13 o 
   4   2  10      273.70      280.17      9.76 o 
   5   2  10      307.78      291.04     11.21 o 
  -6   3  10       13.00       11.29      3.17 o 
  -5   3  10       64.79       73.58      4.60 o 
  -4   3  10      195.18      192.20      6.00 o 
  -3   3  10       88.70       77.17      3.58 o 
  -2   3  10      109.00      125.28      8.81 o 
  -1   3  10      253.60      219.40      8.65 o 
   0   3  10      478.23      507.71      9.03 o 
   1   3  10       27.40       27.76      2.00 o 
   2   3  10       22.39       29.35      2.59 o 
   3   3  10        0.12        0.91      1.70 o 
   4   3  10       13.19       13.88      3.82 o 
   5   3  10        1.70        1.01      2.65 o 
  -6   4  10      223.62      218.00      8.96 o 
  -5   4  10      247.98      239.92      8.85 o 
  -4   4  10      387.25      366.76     31.13 o 
  -3   4  10        2.91        6.89      1.88 o 
  -2   4  10      676.88      685.17     15.85 o 
  -1   4  10     1320.38     1326.95     28.37 o 
   0   4  10      210.44      192.74      7.52 o 
   1   4  10      267.53      229.63      8.83 o 
   2   4  10      379.97      336.06     11.65 o 
   3   4  10      329.43      347.00     12.30 o 
   4   4  10      227.86      220.30     15.80 o 
  -5   5  10       87.18       83.97      7.79 o 
  -4   5  10       36.93       36.87      2.90 o 
  -3   5  10       52.95       52.34      3.23 o 
  -2   5  10        8.36       11.76      2.19 o 
  -1   5  10       65.70       66.82      3.53 o 
   0   5  10       12.68       11.47      2.24 o 
   1   5  10       24.70       22.62      3.38 o 
   2   5  10        7.83        3.06      2.35 o 
   3   5  10        5.54        3.30      2.46 o 
   4   5  10        0.23        0.54      4.71 o 
  -5   6  10       20.01       28.49      3.10 o 
  -4   6  10      352.65      344.29      9.89 o 
  -3   6  10      290.70      268.12      9.67 o 
  -2   6  10       24.29       32.24      4.22 o 
  -1   6  10      350.28      356.30     10.93 o 
   0   6  10      262.76      278.84     10.49 o 
   1   6  10       49.39       48.33      4.19 o 
   2   6  10      232.52      249.56     10.05 o 
   3   6  10      108.17      104.56      6.85 o 
  -3   7  10      101.28      111.52      5.06 o 
  -2   7  10        3.11        3.32      2.00 o 
  -1   7  10        6.04        4.31      2.67 o 
   0   7  10        5.70        3.26      2.50 o 
   1   7  10       10.48        5.76      2.65 o 
  -7   1  11      105.87      107.89     11.36 o 
  -6   1  11      273.19      264.75     12.07 o 
  -5   1  11      900.20      911.72     24.95 o 
  -4   1  11      287.19      273.34      9.33 o 
  -3   1  11        8.88       20.70      1.71 o 
  -2   1  11      295.26      293.44      5.79 o 
  -1   1  11      425.50      426.10      7.84 o 
   0   1  11       37.34       33.69      1.81 o 
   1   1  11     1177.08     1211.33     18.03 o 
   2   1  11      894.69      880.04     23.97 o 
   3   1  11       29.27       35.15      2.95 o 
   4   1  11      187.73      178.27     11.77 o 
   5   1  11      282.73      300.14     11.57 o 
  -6   2  11       24.66       37.80      3.75 o 
  -5   2  11        2.86        4.25      2.01 o 
  -4   2  11       12.19       10.39      2.36 o 
  -3   2  11      124.70      109.81      6.14 o 
  -2   2  11        0.44        3.57      1.44 o 
  -1   2  11       92.45       84.01      3.29 o 
   0   2  11      143.91      137.16      3.09 o 
   1   2  11        1.64        0.80      1.05 o 
   2   2  11      120.65      119.43      5.66 o 
   3   2  11        0.04        0.00      1.47 o 
   4   2  11        6.21        6.85      2.20 o 
  -6   3  11      402.40      390.13     16.88 o 
  -5   3  11      333.73      332.62     11.56 o 
  -4   3  11      193.12      203.42      8.02 o 
  -3   3  11       91.49       89.83      4.20 o 
  -2   3  11      181.70      203.49      6.17 o 
  -1   3  11      126.88      119.51      3.71 o 
   0   3  11     1185.29     1233.48     26.47 o 
   1   3  11      142.13      134.86      4.13 o 
   2   3  11       97.36      104.19      4.31 o 
   3   3  11      499.73      478.56     12.42 o 
   4   3  11      143.75      143.58      6.06 o 
  -6   4  11        5.62        6.64      2.90 o 
  -5   4  11        0.08        2.11      3.79 o 
  -4   4  11      260.67      254.95      7.64 o 
  -3   4  11      154.91      146.51     10.94 o 
  -2   4  11       54.96       55.42      3.25 o 
  -1   4  11       14.14       12.34      2.22 o 
   0   4  11       36.67       34.17      2.83 o 
   1   4  11       33.61       27.87      2.81 o 
   2   4  11        0.01        0.88      1.64 o 
   3   4  11       22.03       28.42      2.92 o 
   4   4  11        0.38        1.90      1.95 o 
  -5   5  11       48.47       59.16      5.20 o 
  -4   5  11      249.65      258.01      7.90 o 
  -3   5  11      369.03      396.16     10.66 o 
  -2   5  11        4.89        8.12      2.10 o 
  -1   5  11      373.44      376.17     10.18 o 
   0   5  11      344.42      330.87      9.37 o 
   1   5  11      214.27      219.60      8.97 o 
   2   5  11       76.29       73.94      5.13 o 
   3   5  11      156.55      172.97     25.88 o 
  -4   6  11        1.60        1.42      1.93 o 
  -3   6  11       88.24       91.18      5.00 o 
  -2   6  11       88.20       75.40      6.24 o 
  -1   6  11      109.66      123.17      5.19 o 
   0   6  11        0.87        0.00      2.09 o 
   1   6  11       18.85       21.29      3.46 o 
   2   6  11        0.10        1.19      2.35 o 
  -2   7  11      113.69      119.43      7.15 o 
  -1   7  11       20.39       33.29     10.64 o 
   0   7  11      233.04      246.14     10.20 o 
  -6   0  12       31.00       20.46      4.30 o 
  -5   0  12      908.11      904.12     24.81 o 
  -4   0  12     1523.08     1505.46     38.69 o 
  -3   0  12      451.00      448.93     13.38 o 
  -2   0  12        4.35        8.59      1.95 o 
  -1   0  12      174.38      156.76      6.07 o 
   0   0  12       11.88       21.88      2.19 o 
   1   0  12      691.40      630.25     14.35 o 
   2   0  12      175.94      180.36      7.31 o 
   3   0  12      147.79      156.06      6.94 o 
   4   0  12       80.30       76.73      7.16 o 
  -6   1  12        3.60        2.51      2.01 o 
  -5   1  12       51.67       61.71      5.32 o 
  -4   1  12        1.63        5.44      2.21 o 
  -3   1  12       78.39       61.07      2.65 o 
  -2   1  12       71.73       52.04      2.81 o 
  -1   1  12        5.02        8.16      1.25 o 
   0   1  12      140.12      134.54      3.18 o 
   1   1  12      448.30      477.82      8.98 o 
   2   1  12      185.36      190.24      5.55 o 
   3   1  12        0.03        2.67      1.88 o 
   4   1  12        6.20        4.47      2.74 o 
  -6   2  12      470.05      476.30     15.33 o 
  -5   2  12      477.46      455.08     14.46 o 
  -4   2  12      743.75      690.48     19.88 o 
  -3   2  12      358.39      353.73     21.48 o 
  -2   2  12      190.41      179.27      7.94 o 
  -1   2  12       77.49       89.77      2.76 o 
   0   2  12      160.93      184.49      5.64 o 
   1   2  12       17.47       25.12      1.81 o 
   2   2  12      617.36      603.98     14.64 o 
   3   2  12      168.73      175.15      6.24 o 
   4   2  12       53.38       56.96      3.75 o 
  -6   3  12       30.86       31.15      3.87 o 
  -5   3  12       96.19       91.36      6.04 o 
  -4   3  12       47.77       46.61      3.90 o 
  -3   3  12        0.11        2.37      2.97 o 
  -2   3  12       55.26       58.46      3.28 o 
  -1   3  12       14.93       13.99      2.04 o 
   0   3  12        0.06        0.00      1.57 o 
   1   3  12       11.51        9.51      2.05 o 
   2   3  12       76.86       83.98      5.18 o 
   3   3  12      118.66      121.61      5.10 o 
  -5   4  12      389.52      357.11     17.60 o 
  -4   4  12      279.09      293.69     10.77 o 
  -3   4  12      211.92      218.57      6.90 o 
  -2   4  12      351.41      355.49      9.68 o 
  -1   4  12       91.33       94.99      4.24 o 
   0   4  12       37.99       36.71      3.02 o 
   1   4  12      185.85      198.51      8.39 o 
   2   4  12      152.89      173.91      9.93 o 
   3   4  12      256.90      244.28     17.42 o 
  -4   5  12       40.74       44.35      3.70 o 
  -3   5  12        2.80        3.19      1.95 o 
  -2   5  12        8.72       10.41      2.34 o 
  -1   5  12        0.10        0.00      1.71 o 
   0   5  12        6.11        4.01      1.92 o 
   1   5  12        4.06        7.07      2.70 o 
   2   5  12       22.98       20.41      5.73 o 
  -3   6  12      482.57      465.11     12.50 o 
  -2   6  12        5.54        9.51      2.35 o 
  -1   6  12       27.82       35.53      3.41 o 
   0   6  12      133.81      128.67      6.80 o 
   1   6  12      270.93      268.93     10.78 o 
  -6   1  13      162.25      170.47      7.59 o 
  -5   1  13      363.94      353.02      9.72 o 
  -4   1  13     1240.45     1197.31     25.86 o 
  -3   1  13      918.35      891.00     19.76 o 
  -2   1  13      433.31      430.02      9.20 o 
  -1   1  13      571.09      589.76     11.85 o 
   0   1  13      169.18      188.24      4.49 o 
   1   1  13        4.97        7.82      1.70 o 
   2   1  13      253.03      261.95      9.54 o 
   3   1  13      179.77      196.41      7.08 o 
  -5   2  13       32.56       32.95      3.69 o 
  -4   2  13        7.70        7.83      2.70 o 
  -3   2  13       97.43       91.38      4.01 o 
  -2   2  13        0.39        2.77      1.45 o 
  -1   2  13      124.30      113.57      4.49 o 
   0   2  13        4.26        5.49      1.53 o 
   1   2  13        9.23       12.03      2.09 o 
   2   2  13        0.03        4.05      1.96 o 
   3   2  13       41.72       48.63      5.27 o 
  -5   3  13      213.47      193.10      8.31 o 
  -4   3  13      243.83      229.21      9.03 o 
  -3   3  13     1062.90     1075.52     29.41 o 
  -2   3  13      750.66      725.16     14.42 o 
  -1   3  13      153.24      152.69      5.42 o 
   0   3  13       91.86       94.83      4.29 o 
   1   3  13       84.35       84.93      5.35 o 
   2   3  13       20.94       24.12      4.19 o 
   3   3  13      370.16      359.46     10.38 o 
  -5   4  13        0.07        2.09      2.41 o 
  -4   4  13        5.48        7.26      3.27 o 
  -3   4  13        6.84       10.64      2.95 o 
  -2   4  13        0.12        0.01      1.72 o 
  -1   4  13       13.52       20.64      3.66 o 
   0   4  13        6.34       11.07      2.36 o 
   1   4  13        2.24        2.72      2.35 o 
   2   4  13      156.83      167.70     14.12 o 
  -4   5  13      203.57      211.23     11.77 o 
  -3   5  13      318.85      306.89      9.17 o 
  -2   5  13      494.16      501.02     13.06 o 
  -1   5  13       66.02       70.76      4.04 o 
   0   5  13       25.15       25.76      3.01 o 
   1   5  13      161.54      169.90      9.72 o 
  -2   6  13        6.03        2.12      2.04 o 
  -1   6  13       11.03       12.32      2.57 o 
  -5   0  14      685.48      703.05     28.85 o 
  -4   0  14      186.06      164.71      9.82 o 
  -3   0  14      889.08      825.92     26.09 o 
  -2   0  14      409.19      425.39     20.77 o 
  -1   0  14      733.03      800.24     22.04 o 
   0   0  14      832.26      825.56     22.61 o 
   1   0  14      374.73      400.02     12.87 o 
   2   0  14       14.25       13.02      5.52 o 
   3   0  14       94.64      113.56      8.80 o 
  -5   1  14        0.82        3.46      1.80 o 
  -4   1  14        0.28        0.00      1.42 o 
  -3   1  14       86.16       70.15      3.65 o 
  -2   1  14       42.88       33.76      2.58 o 
  -1   1  14        0.94        0.00      1.19 o 
   0   1  14        3.16        4.12      1.47 o 
   1   1  14        0.00        0.00      1.48 o 
   2   1  14        2.86        5.40      1.78 o 
   3   1  14       15.94       14.79      2.73 o 
  -5   2  14       29.00       24.23      7.57 o 
  -4   2  14      382.06      376.39     13.87 o 
  -3   2  14      412.26      404.03     10.58 o 
  -2   2  14      865.42      902.89     20.10 o 
  -1   2  14      564.30      559.92     13.36 o 
   0   2  14      461.62      460.93     11.68 o 
   1   2  14       72.09       76.69      3.98 o 
   2   2  14       86.70       83.63      4.28 o 
  -4   3  14        3.57        2.70      4.60 o 
  -3   3  14        0.16        3.30      1.83 o 
  -2   3  14       58.04       52.73      3.30 o 
  -1   3  14       56.14       51.62      4.69 o 
   0   3  14        6.03       13.04      2.98 o 
   1   3  14       30.53       37.26      3.90 o 
   2   3  14       77.54       89.20      5.71 o 
  -4   4  14       50.61       51.79      4.54 o 
  -3   4  14      281.13      279.38     10.69 o 
  -2   4  14      670.95      649.84     16.59 o 
  -1   4  14      372.99      354.58     12.35 o 
   0   4  14       91.14       94.19      4.53 o 
   1   4  14       60.76       70.40      5.13 o 
  -2   5  14        6.27        3.98      2.19 o 
  -1   5  14       52.30       53.38      4.73 o 
   0   5  14        9.66       10.16      4.09 o 
  -4   1  15      158.90      148.42     10.39 o 
  -3   1  15       98.91      100.67      4.40 o 
  -2   1  15      210.02      228.65      7.00 o 
  -1   1  15      388.89      414.06     11.88 o 
   0   1  15      541.10      573.74     14.00 o 
   1   1  15      268.08      280.78      8.43 o 
   2   1  15       65.14       78.33      5.35 o 
  -4   2  15       59.07       72.55      3.97 o 
  -3   2  15        0.28        1.77      1.65 o 
  -2   2  15       10.28       10.77      2.10 o 
  -1   2  15       12.47       13.18      2.88 o 
   0   2  15        7.43       11.21      2.22 o 
   1   2  15       19.99       18.75      2.59 o 
  -3   3  15      223.98      217.06      7.11 o 
  -2   3  15      251.71      236.24      9.47 o 
  -1   3  15      203.93      210.52      8.68 o 
   0   3  15      168.43      171.42      6.22 o 
   1   3  15      257.71      258.53     10.27 o 
  -2   4  15        1.46        3.41      2.60 o 
  -1   4  15      104.71      109.81      4.97 o 
  -3   0  16       79.59       72.02      6.55 o 
  -2   0  16       83.33       80.62      6.75 o 
  -1   0  16      116.36      128.14      6.22 o 
   0   0  16      271.09      293.82     15.14 o 
  -3   1  16        0.03        0.00      1.56 o 
  -2   1  16       41.95       36.78      3.04 o 
  -1   1  16        9.21       15.33      3.38 o 
   0   1  16        2.46        9.00      2.59 o 
  -3   2  16      107.14      113.33      5.60 o 
  -2   2  16      102.39      104.19      4.67 o 
  -1   2  16      163.14      171.09      7.73 o 
   0   2  16       30.78       37.50      4.04 o 
                                                 
